# Supplementary material for: Osteopontin Regulates Treg Cell Stability and Function with Implications for Anti-Tumor Immunity and Autoimmunity
Source: Cancers (Basel). 2024 Aug 24;16(17):2952. doi: 10.3390/cancers16172952 (PMC11393878; doi:10.3390/cancers16172952)
Supplement: Supplementary file 1 [file cancers-16-02952-s001.zip]

Archive with 1 entries (1 files):
- cancers-3154875-supplementary.pdf
